# Supplementary material for: On the Residual Stresses and Fracture Toughness of Glass/Carbon Epoxy Composites
Source: Materials (Basel). 2022 Oct 13;15(20):7135. doi: 10.3390/ma15207135 (PMC9609049; doi:10.3390/ma15207135)
Supplement: Supplementary file 1 [file materials-15-07135-s001.zip]

Archive with 1 entries (1 files):
- materials-1940404-supplementary.pdf
